# Supplementary material for: Combined inorganic base promoted N-addition/[2,3]-sigmatropic rearrangement to construct homoallyl sulfur-containing pyrazolones
Source: RSC Adv. 2019 Oct 29;9(60):34912–25. doi: 10.1039/c9ra07610g (PMC9082452; doi:10.1039/c9ra07610g)
Supplement: RA-009-C9RA07610G-s002 [file RA-009-C9RA07610G-s002.cif]

# Electronic Supplementary Material (ESI) for RSC Advances.
# This journal is © The Royal Society of Chemistry 2019

####################################################################### 
# 
# This file contains crystal structure data downloaded from the 
# Cambridge Structural Database (CSD) hosted by the Cambridge 
# Crystallographic Data Centre (CCDC).
# 
# Full information about CCDC data access policies and citation 
# guidelines are available at http://www.ccdc.cam.ac.uk/access/V1 
# 
# Audit and citation data items may have been added by the CCDC. 
# Please retain this information to preserve the provenance of 
# this file and to allow appropriate attribution of the data. 
# 
#######################################################################

data_190523-1
_database_code_depnum_ccdc_archive 'CCDC 1943758'
loop_
_audit_author_name
_audit_author_address
ssj
;Shanxi Normal Univerity
China
;
_audit_update_record             
;
2019-07-28 deposited with the CCDC.	2019-10-22 downloaded from the CCDC.
;

_audit_creation_method           SHELXL-2018/3
_shelx_SHELXL_version_number     2018/3
_chemical_name_systematic        ?
_chemical_name_common            ?
_chemical_melting_point          ?
_chemical_formula_moiety         ?
_chemical_formula_sum            'C28 H26 N2 O S'
_chemical_formula_weight         438.57

loop_
_atom_type_symbol
_atom_type_description
_atom_type_scat_dispersion_real
_atom_type_scat_dispersion_imag
_atom_type_scat_source
C C 0.0033 0.0016 'International Tables Vol C Tables 4.2.6.8 and 6.1.1.4'
H H 0.0000 0.0000 'International Tables Vol C Tables 4.2.6.8 and 6.1.1.4'
N N 0.0061 0.0033 'International Tables Vol C Tables 4.2.6.8 and 6.1.1.4'
O O 0.0106 0.0060 'International Tables Vol C Tables 4.2.6.8 and 6.1.1.4'
S S 0.1246 0.1234 'International Tables Vol C Tables 4.2.6.8 and 6.1.1.4'

_space_group_crystal_system      orthorhombic
_space_group_IT_number           61
_space_group_name_H-M_alt        'P b c a'
_space_group_name_Hall           '-P 2ac 2ab'

_shelx_space_group_comment       
;
The symmetry employed for this shelxl refinement is uniquely defined
by the following loop, which should always be used as a source of
symmetry information in preference to the above space-group names.
They are only intended as comments.
;

loop_
_space_group_symop_operation_xyz
'x, y, z'
'-x+1/2, -y, z+1/2'
'x+1/2, -y+1/2, -z'
'-x, y+1/2, -z+1/2'
'-x, -y, -z'
'x-1/2, y, -z-1/2'
'-x-1/2, y-1/2, z'
'x, -y-1/2, z-1/2'

_cell_length_a                   12.3067(3)
_cell_length_b                   18.4393(4)
_cell_length_c                   21.0597(5)
_cell_angle_alpha                90
_cell_angle_beta                 90
_cell_angle_gamma                90
_cell_volume                     4779.00(19)
_cell_formula_units_Z            8
_cell_measurement_temperature    293(2)
_cell_measurement_reflns_used    12213
_cell_measurement_theta_min      3.3050
_cell_measurement_theta_max      27.4290

_exptl_crystal_description       block
_exptl_crystal_colour            colorless
_exptl_crystal_density_meas      ?
_exptl_crystal_density_method    ?
_exptl_crystal_density_diffrn    1.219
_exptl_crystal_F_000             1856
_exptl_transmission_factor_min   ?
_exptl_transmission_factor_max   ?
_exptl_crystal_size_max          0.400
_exptl_crystal_size_mid          0.380
_exptl_crystal_size_min          0.350
_exptl_absorpt_coefficient_mu    0.158
_shelx_estimated_absorpt_T_min   0.940
_shelx_estimated_absorpt_T_max   0.947
_exptl_absorpt_correction_type   multi-scan
_exptl_absorpt_correction_T_min  0.9402
_exptl_absorpt_correction_T_max  0.9469
_exptl_absorpt_process_details   sadabs
_exptl_absorpt_special_details   ?
_diffrn_ambient_temperature      293(2)
_diffrn_radiation_wavelength     0.710
_diffrn_radiation_type           MoK\a
_diffrn_source                   ?
_diffrn_measurement_device_type  'Xcalibur, Eos'
_diffrn_detector                 'CCD plate'
_diffrn_detector_type            Eos
_diffrn_detector_area_resol_mean 16.0251
_diffrn_reflns_number            53615
_diffrn_reflns_av_unetI/netI     0.0214
_diffrn_reflns_av_R_equivalents  0.0353
_diffrn_reflns_limit_h_min       -15
_diffrn_reflns_limit_h_max       15
_diffrn_reflns_limit_k_min       -22
_diffrn_reflns_limit_k_max       22
_diffrn_reflns_limit_l_min       -26
_diffrn_reflns_limit_l_max       25
_diffrn_reflns_theta_min         2.922
_diffrn_reflns_theta_max         25.998
_diffrn_reflns_theta_full        25.214
_diffrn_measured_fraction_theta_max 0.999
_diffrn_measured_fraction_theta_full 0.999
_diffrn_reflns_Laue_measured_fraction_max 0.999
_diffrn_reflns_Laue_measured_fraction_full 0.999
_diffrn_reflns_point_group_measured_fraction_max 0.999
_diffrn_reflns_point_group_measured_fraction_full 0.999
_reflns_number_total             4705
_reflns_number_gt                3339
_reflns_threshold_expression     'I > 2\s(I)'
_reflns_Friedel_coverage         0.000
_reflns_Friedel_fraction_max     .
_reflns_Friedel_fraction_full    .

_reflns_special_details          
;
 Reflections were merged by SHELXL according to the crystal
 class for the calculation of statistics and refinement.
 
 _reflns_Friedel_fraction is defined as the number of unique
 Friedel pairs measured divided by the number that would be
 possible theoretically, ignoring centric projections and
 systematic absences.
;

_computing_data_collection       ?
_computing_cell_refinement       ?
_computing_data_reduction        ?
_computing_structure_solution    ?
_computing_structure_refinement  'SHELXL-2018/3 (Sheldrick, 2018)'
_computing_molecular_graphics    ?
_computing_publication_material  ?
_refine_special_details          ?
_refine_ls_structure_factor_coef Fsqd
_refine_ls_matrix_type           full
_refine_ls_weighting_scheme      calc
_refine_ls_weighting_details     
'w=1/[\s^2^(Fo^2^)+(0.0988P)^2^+2.3581P] where P=(Fo^2^+2Fc^2^)/3'
_atom_sites_solution_primary     ?
_atom_sites_solution_secondary   ?
_atom_sites_solution_hydrogens   mixed
_refine_ls_hydrogen_treatment    constr
_refine_ls_extinction_method     none
_refine_ls_extinction_coef       .
_refine_ls_number_reflns         4705
_refine_ls_number_parameters     317
_refine_ls_number_restraints     126
_refine_ls_R_factor_all          0.0927
_refine_ls_R_factor_gt           0.0669
_refine_ls_wR_factor_ref         0.2060
_refine_ls_wR_factor_gt          0.1860
_refine_ls_goodness_of_fit_ref   1.057
_refine_ls_restrained_S_all      1.116
_refine_ls_shift/su_max          0.000
_refine_ls_shift/su_mean         0.000

loop_
_atom_site_label
_atom_site_type_symbol
_atom_site_fract_x
_atom_site_fract_y
_atom_site_fract_z
_atom_site_U_iso_or_equiv
_atom_site_adp_type
_atom_site_occupancy
_atom_site_site_symmetry_order
_atom_site_calc_flag
_atom_site_refinement_flags_posn
_atom_site_refinement_flags_adp
_atom_site_refinement_flags_occupancy
_atom_site_disorder_assembly
_atom_site_disorder_group
N1 N 0.58312(15) 0.44401(10) 0.32856(9) 0.0450(5) Uani 1 1 d . . . . .
N2 N 0.65931(15) 0.46590(10) 0.28240(9) 0.0461(5) Uani 1 1 d . . . . .
O1 O 0.80422(13) 0.41245(9) 0.23003(8) 0.0528(5) Uani 1 1 d . . . . .
S1 S 0.80418(17) 0.57934(15) 0.47886(13) 0.1304(9) Uani 0.716(5) 1 d D U P A 1
S1' S 0.7704(5) 0.5552(4) 0.5152(3) 0.1356(19) Uani 0.284(5) 1 d D U P A 2
C1 C 0.9501(2) 0.34572(14) 0.34656(12) 0.0549(6) Uani 1 1 d . . . . .
H1 H 0.913969 0.386651 0.361411 0.066 Uiso 1 1 calc R U . . .
C2 C 1.0632(2) 0.34447(17) 0.34626(14) 0.0677(8) Uani 1 1 d . . . . .
H2 H 1.101932 0.384658 0.360363 0.081 Uiso 1 1 calc R U . . .
C3 C 1.1176(2) 0.28425(18) 0.32524(15) 0.0719(8) Uani 1 1 d . . . . .
H3 H 1.193177 0.283432 0.325207 0.086 Uiso 1 1 calc R U . . .
C4 C 1.0605(3) 0.22556(18) 0.30440(16) 0.0748(9) Uani 1 1 d . . . . .
H4 H 1.097453 0.184557 0.290405 0.090 Uiso 1 1 calc R U . . .
C5 C 0.9481(2) 0.22647(15) 0.30390(14) 0.0630(7) Uani 1 1 d . . . . .
H5 H 0.910288 0.186171 0.289217 0.076 Uiso 1 1 calc R U . . .
C6 C 0.89082(19) 0.28717(12) 0.32518(11) 0.0470(6) Uani 1 1 d . . . . .
C7 C 0.77030(19) 0.28659(12) 0.32599(11) 0.0480(6) Uani 1 1 d . . . . .
C8 C 0.7140(2) 0.22584(14) 0.33271(15) 0.0717(9) Uani 1 1 d . . . . .
H8A H 0.638548 0.227357 0.334069 0.086 Uiso 1 1 calc R U . . .
H8B H 0.750046 0.181658 0.336080 0.086 Uiso 1 1 calc R U . . .
C9 C 0.71252(18) 0.35681(12) 0.32065(11) 0.0441(5) Uani 1 1 d . . . . .
C10 C 0.73646(18) 0.41129(12) 0.27283(11) 0.0436(5) Uani 1 1 d . . . . .
C11 C 0.62573(18) 0.51768(11) 0.23639(10) 0.0424(5) Uani 1 1 d . . . . .
C12 C 0.7026(2) 0.56354(13) 0.20989(12) 0.0534(6) Uani 1 1 d . . . . .
H12 H 0.774889 0.561056 0.222594 0.064 Uiso 1 1 calc R U . . .
C13 C 0.6704(2) 0.61287(15) 0.16444(14) 0.0674(8) Uani 1 1 d . . . . .
H13 H 0.721640 0.643301 0.145875 0.081 Uiso 1 1 calc R U . . .
C14 C 0.5634(3) 0.61750(15) 0.14630(14) 0.0680(8) Uani 1 1 d . . . . .
H14 H 0.542262 0.651384 0.116024 0.082 Uiso 1 1 calc R U . . .
C15 C 0.4877(2) 0.57190(15) 0.17304(13) 0.0603(7) Uani 1 1 d . . . . .
H15 H 0.415295 0.575097 0.160621 0.072 Uiso 1 1 calc R U . . .
C16 C 0.51797(19) 0.52151(13) 0.21806(12) 0.0493(6) Uani 1 1 d . . . . .
H16 H 0.466681 0.490535 0.235848 0.059 Uiso 1 1 calc R U . . .
C17 C 0.4473(3) 0.51440(17) 0.37954(15) 0.0749(9) Uani 1 1 d . . . . .
H17A H 0.395988 0.486076 0.358655 0.090 Uiso 1 1 calc R U . . .
H17B H 0.424892 0.551417 0.406530 0.090 Uiso 1 1 calc R U . . .
C18 C 0.5511(2) 0.50215(13) 0.37095(12) 0.0565(7) Uani 1 1 d . . . . .
C19 C 0.6404(4) 0.5452(3) 0.39973(17) 0.1090(13) Uani 1 1 d D U . . .
H19A H 0.692596 0.556089 0.366558 0.131 Uiso 0.716(5) 1 d R U P A 1
H19B H 0.609676 0.590963 0.413544 0.131 Uiso 0.716(5) 1 d R U P A 1
H19C H 0.631772 0.595849 0.388469 0.131 Uiso 0.284(5) 1 d R U P A 2
H19D H 0.708952 0.528788 0.382070 0.131 Uiso 0.284(5) 1 d R U P A 2
C20 C 0.6985(6) 0.5153(4) 0.4520(3) 0.136(2) Uani 0.716(5) 1 d D U P A 1
H20A H 0.731946 0.469888 0.439449 0.164 Uiso 0.716(5) 1 calc R U P A 1
H20B H 0.648570 0.505409 0.486609 0.164 Uiso 0.716(5) 1 calc R U P A 1
C21 C 0.8647(9) 0.5107(5) 0.5253(5) 0.192(3) Uani 0.716(5) 1 d D U P A 1
H21A H 0.927235 0.530003 0.546736 0.289 Uiso 0.716(5) 1 calc R U P A 1
H21B H 0.813279 0.493565 0.556162 0.289 Uiso 0.716(5) 1 calc R U P A 1
H21C H 0.886475 0.471305 0.498440 0.289 Uiso 0.716(5) 1 calc R U P A 1
C20' C 0.6466(11) 0.5401(13) 0.4711(4) 0.127(3) Uani 0.284(5) 1 d D U P A 2
H20C H 0.621349 0.491993 0.482438 0.152 Uiso 0.284(5) 1 calc R U P A 2
H20D H 0.593456 0.574012 0.487714 0.152 Uiso 0.284(5) 1 calc R U P A 2
C21' C 0.8403(16) 0.4875(10) 0.4746(10) 0.159(4) Uani 0.284(5) 1 d D U P A 2
H21D H 0.913323 0.484514 0.490412 0.238 Uiso 0.284(5) 1 calc R U P A 2
H21E H 0.804348 0.441849 0.480908 0.238 Uiso 0.284(5) 1 calc R U P A 2
H21F H 0.841745 0.498767 0.430114 0.238 Uiso 0.284(5) 1 calc R U P A 2
C22 C 0.62231(18) 0.37845(12) 0.35244(11) 0.0448(5) Uani 1 1 d . . . . .
C23 C 0.5614(2) 0.34305(13) 0.40429(11) 0.0510(6) Uani 1 1 d . . . . .
C24 C 0.4507(2) 0.33044(15) 0.39781(13) 0.0613(7) Uani 1 1 d . . . . .
H24 H 0.414260 0.345959 0.361593 0.074 Uiso 1 1 calc R U . . .
C25 C 0.3949(3) 0.29470(18) 0.44545(18) 0.0871(11) Uani 1 1 d . . . . .
H25 H 0.320870 0.286024 0.440827 0.105 Uiso 1 1 calc R U . . .
C26 C 0.4467(4) 0.2720(2) 0.49899(18) 0.1003(13) Uani 1 1 d . . . . .
H26 H 0.408033 0.248629 0.530923 0.120 Uiso 1 1 calc R U . . .
C27 C 0.5555(4) 0.2838(2) 0.50563(16) 0.0989(13) Uani 1 1 d . . . . .
H27 H 0.590899 0.267802 0.542042 0.119 Uiso 1 1 calc R U . . .
C28 C 0.6141(3) 0.31945(18) 0.45864(14) 0.0772(9) Uani 1 1 d . . . . .
H28 H 0.688215 0.327401 0.463628 0.093 Uiso 1 1 calc R U . . .

loop_
_atom_site_aniso_label
_atom_site_aniso_U_11
_atom_site_aniso_U_22
_atom_site_aniso_U_33
_atom_site_aniso_U_23
_atom_site_aniso_U_13
_atom_site_aniso_U_12
N1 0.0428(10) 0.0413(10) 0.0509(11) 0.0099(8) 0.0063(8) 0.0018(8)
N2 0.0409(10) 0.0427(10) 0.0545(11) 0.0136(9) 0.0051(8) 0.0022(8)
O1 0.0432(9) 0.0488(10) 0.0664(11) 0.0100(8) 0.0107(8) 0.0019(7)
S1 0.0946(12) 0.194(2) 0.1022(15) -0.0123(14) -0.0094(10) -0.0288(12)
S1' 0.108(3) 0.192(4) 0.107(3) -0.032(3) -0.010(3) -0.035(3)
C1 0.0550(14) 0.0459(13) 0.0638(15) 0.0059(12) -0.0066(12) 0.0016(11)
C2 0.0625(17) 0.0656(17) 0.0751(18) 0.0161(15) -0.0130(14) -0.0115(14)
C3 0.0498(15) 0.084(2) 0.082(2) 0.0221(17) 0.0012(14) 0.0113(15)
C4 0.0640(18) 0.074(2) 0.086(2) 0.0015(17) 0.0051(16) 0.0214(16)
C5 0.0649(17) 0.0557(16) 0.0686(17) -0.0033(13) -0.0028(14) 0.0120(13)
C6 0.0500(13) 0.0431(12) 0.0478(12) 0.0096(10) -0.0035(10) 0.0037(10)
C7 0.0501(13) 0.0379(12) 0.0561(14) 0.0061(10) -0.0044(11) 0.0021(10)
C8 0.0591(16) 0.0406(14) 0.115(3) 0.0139(15) 0.0018(16) 0.0001(12)
C9 0.0428(12) 0.0375(12) 0.0520(13) 0.0068(10) -0.0029(10) -0.0023(9)
C10 0.0363(11) 0.0386(12) 0.0557(13) 0.0047(10) -0.0022(10) -0.0013(9)
C11 0.0480(12) 0.0310(10) 0.0482(12) 0.0031(9) 0.0002(10) 0.0031(9)
C12 0.0495(14) 0.0448(13) 0.0660(16) 0.0102(11) 0.0018(11) -0.0029(11)
C13 0.0749(19) 0.0502(15) 0.0770(19) 0.0215(14) 0.0097(15) -0.0066(14)
C14 0.083(2) 0.0545(16) 0.0662(17) 0.0222(14) -0.0026(15) 0.0124(15)
C15 0.0568(15) 0.0602(16) 0.0638(16) 0.0078(13) -0.0096(13) 0.0112(12)
C16 0.0481(13) 0.0424(12) 0.0573(14) 0.0028(11) 0.0006(11) -0.0003(10)
C17 0.085(2) 0.0705(19) 0.0692(18) -0.0113(15) 0.0137(16) 0.0210(17)
C18 0.0738(18) 0.0450(13) 0.0508(14) 0.0014(11) 0.0037(12) -0.0054(12)
C19 0.117(3) 0.132(3) 0.078(2) -0.014(2) -0.001(2) -0.056(2)
C20 0.131(4) 0.165(4) 0.113(4) -0.007(3) -0.036(3) -0.038(4)
C21 0.183(7) 0.218(7) 0.176(6) -0.014(6) -0.058(6) 0.005(6)
C20' 0.106(5) 0.178(5) 0.097(5) -0.023(5) -0.021(4) -0.028(5)
C21' 0.155(8) 0.189(8) 0.132(8) -0.027(7) -0.018(7) -0.027(8)
C22 0.0457(12) 0.0400(12) 0.0487(12) 0.0073(10) -0.0038(10) -0.0024(10)
C23 0.0622(15) 0.0428(12) 0.0481(13) 0.0086(10) 0.0053(11) 0.0013(11)
C24 0.0628(16) 0.0566(15) 0.0645(16) 0.0083(13) 0.0123(13) -0.0052(13)
C25 0.091(2) 0.076(2) 0.094(2) 0.0099(19) 0.038(2) -0.0154(18)
C26 0.139(4) 0.085(2) 0.077(2) 0.020(2) 0.047(3) -0.009(2)
C27 0.148(4) 0.090(3) 0.0579(19) 0.0337(18) 0.005(2) 0.011(2)
C28 0.091(2) 0.078(2) 0.0634(17) 0.0215(15) -0.0027(16) 0.0057(17)

_geom_special_details            
;
 All esds (except the esd in the dihedral angle between two l.s. planes)
 are estimated using the full covariance matrix.  The cell esds are taken
 into account individually in the estimation of esds in distances, angles
 and torsion angles; correlations between esds in cell parameters are only
 used when they are defined by crystal symmetry.  An approximate (isotropic)
 treatment of cell esds is used for estimating esds involving l.s. planes.
;

loop_
_geom_bond_atom_site_label_1
_geom_bond_atom_site_label_2
_geom_bond_distance
_geom_bond_site_symmetry_2
_geom_bond_publ_flag
N1 C22 1.395(3) . ?
N1 N2 1.410(2) . ?
N1 C18 1.449(3) . ?
N2 C10 1.399(3) . ?
N2 C11 1.422(3) . ?
O1 C10 1.228(3) . ?
S1 C21 1.765(7) . ?
S1 C20 1.846(6) . ?
S1' C21' 1.740(10) . ?
S1' C20' 1.806(9) . ?
C1 C6 1.378(3) . ?
C1 C2 1.392(4) . ?
C2 C3 1.370(4) . ?
C3 C4 1.363(4) . ?
C4 C5 1.383(4) . ?
C5 C6 1.397(3) . ?
C6 C7 1.483(3) . ?
C7 C8 1.325(3) . ?
C7 C9 1.482(3) . ?
C9 C22 1.356(3) . ?
C9 C10 1.453(3) . ?
C11 C16 1.383(3) . ?
C11 C12 1.386(3) . ?
C12 C13 1.379(4) . ?
C13 C14 1.374(4) . ?
C14 C15 1.376(4) . ?
C15 C16 1.379(3) . ?
C17 C18 1.310(4) . ?
C18 C19 1.484(4) . ?
C19 C20 1.423(6) . ?
C19 C20' 1.508(9) . ?
C22 C23 1.477(3) . ?
C23 C28 1.386(4) . ?
C23 C24 1.388(4) . ?
C24 C25 1.383(4) . ?
C25 C26 1.361(5) . ?
C26 C27 1.364(6) . ?
C27 C28 1.390(5) . ?

loop_
_geom_angle_atom_site_label_1
_geom_angle_atom_site_label_2
_geom_angle_atom_site_label_3
_geom_angle
_geom_angle_site_symmetry_1
_geom_angle_site_symmetry_3
_geom_angle_publ_flag
C22 N1 N2 105.47(17) . . ?
C22 N1 C18 120.83(19) . . ?
N2 N1 C18 113.18(18) . . ?
C10 N2 N1 110.17(17) . . ?
C10 N2 C11 125.63(19) . . ?
N1 N2 C11 117.96(17) . . ?
C21 S1 C20 90.5(4) . . ?
C21' S1' C20' 93.1(10) . . ?
C6 C1 C2 121.0(3) . . ?
C3 C2 C1 120.2(3) . . ?
C4 C3 C2 119.7(3) . . ?
C3 C4 C5 120.5(3) . . ?
C4 C5 C6 120.8(3) . . ?
C1 C6 C5 117.7(2) . . ?
C1 C6 C7 122.1(2) . . ?
C5 C6 C7 120.2(2) . . ?
C8 C7 C9 119.8(2) . . ?
C8 C7 C6 122.0(2) . . ?
C9 C7 C6 118.2(2) . . ?
C22 C9 C10 107.75(19) . . ?
C22 C9 C7 127.8(2) . . ?
C10 C9 C7 124.0(2) . . ?
O1 C10 N2 123.7(2) . . ?
O1 C10 C9 131.2(2) . . ?
N2 C10 C9 105.08(19) . . ?
C16 C11 C12 120.7(2) . . ?
C16 C11 N2 120.2(2) . . ?
C12 C11 N2 119.1(2) . . ?
C13 C12 C11 119.1(2) . . ?
C14 C13 C12 120.6(3) . . ?
C13 C14 C15 119.9(2) . . ?
C14 C15 C16 120.6(3) . . ?
C15 C16 C11 119.1(2) . . ?
C17 C18 N1 118.5(3) . . ?
C17 C18 C19 125.0(3) . . ?
N1 C18 C19 116.5(3) . . ?
C20 C19 C18 118.7(4) . . ?
C18 C19 C20' 114.3(6) . . ?
C19 C20 S1 110.1(5) . . ?
C19 C20' S1' 123.1(8) . . ?
C9 C22 N1 111.09(19) . . ?
C9 C22 C23 130.6(2) . . ?
N1 C22 C23 118.3(2) . . ?
C28 C23 C24 119.2(2) . . ?
C28 C23 C22 120.8(2) . . ?
C24 C23 C22 120.0(2) . . ?
C25 C24 C23 119.7(3) . . ?
C26 C25 C24 121.0(4) . . ?
C25 C26 C27 119.7(3) . . ?
C26 C27 C28 120.8(3) . . ?
C23 C28 C27 119.6(3) . . ?

_refine_diff_density_max         0.543
_refine_diff_density_min         -0.347
_refine_diff_density_rms         0.047

_shelx_res_file                  
;
TITL 190523-1 in Pbca
    190523-1.res
    created by SHELXL-2018/3 at 17:09:54 on 04-Jul-2019
CELL 0.71 12.306675 18.439284 21.059718 90 90 90
ZERR 8 0.000275 0.000437 0.000492 0 0 0
LATT 1
SYMM 0.5-X,-Y,0.5+Z
SYMM 0.5+X,0.5-Y,-Z
SYMM -X,0.5+Y,0.5-Z
SFAC C  H  N  O  S
UNIT 224 208 16 8 8
OMIT  -1.00  52.00
L.S. 16
ACTA
FMAP 2
PLAN 20
dfix 1.53 0.01 c19 c20
dfix 1.80 0.01 c20 s1 s1 c21
dfix 1.53 0.01 c19 c20'
dfix 1.80 0.01 c20' s1' s1' c21'
simu 0.01 0.02 3.8 c19 c20 c21 s1  c20' c21' s1'
size 0.40 0.38 0.35
SHEL 999 0.8
WGHT    0.098800    2.358100
FVAR       3.23246   0.71583
N1    3    0.583117    0.444012    0.328559    11.00000    0.04275    0.04127 =
         0.05091    0.00991    0.00627    0.00180
N2    3    0.659310    0.465898    0.282402    11.00000    0.04095    0.04273 =
         0.05454    0.01361    0.00507    0.00222
O1    4    0.804215    0.412447    0.230027    11.00000    0.04320    0.04880 =
         0.06641    0.01005    0.01066    0.00194
PART 1
S1    5    0.804179    0.579344    0.478861    21.00000    0.09460    0.19427 =
         0.10223   -0.01229   -0.00943   -0.02883
PART 2
S1'   5    0.770439    0.555173    0.515189   -21.00000    0.10826    0.19152 =
         0.10709   -0.03202   -0.01007   -0.03524
PART 0
C1    1    0.950074    0.345718    0.346564    11.00000    0.05500    0.04586 =
         0.06377    0.00592   -0.00660    0.00157
AFIX  43
H1    2    0.913969    0.386651    0.361411    11.00000   -1.20000
AFIX   0
C2    1    1.063176    0.344469    0.346256    11.00000    0.06248    0.06558 =
         0.07515    0.01612   -0.01296   -0.01151
AFIX  43
H2    2    1.101932    0.384658    0.360363    11.00000   -1.20000
AFIX   0
C3    1    1.117618    0.284248    0.325245    11.00000    0.04980    0.08410 =
         0.08166    0.02210    0.00121    0.01131
AFIX  43
H3    2    1.193177    0.283432    0.325207    11.00000   -1.20000
AFIX   0
C4    1    1.060539    0.225558    0.304405    11.00000    0.06397    0.07448 =
         0.08602    0.00148    0.00505    0.02135
AFIX  43
H4    2    1.097453    0.184557    0.290405    11.00000   -1.20000
AFIX   0
C5    1    0.948149    0.226468    0.303903    11.00000    0.06486    0.05569 =
         0.06859   -0.00328   -0.00278    0.01201
AFIX  43
H5    2    0.910288    0.186171    0.289217    11.00000   -1.20000
AFIX   0
C6    1    0.890816    0.287170    0.325184    11.00000    0.05001    0.04310 =
         0.04776    0.00964   -0.00347    0.00372
C7    1    0.770304    0.286593    0.325988    11.00000    0.05007    0.03787 =
         0.05614    0.00611   -0.00443    0.00208
C8    1    0.714046    0.225836    0.332714    11.00000    0.05909    0.04062 =
         0.11528    0.01387    0.00184    0.00006
AFIX  93
H8A   2    0.638548    0.227357    0.334069    11.00000   -1.20000
H8B   2    0.750046    0.181658    0.336080    11.00000   -1.20000
AFIX   0
C9    1    0.712516    0.356812    0.320648    11.00000    0.04278    0.03748 =
         0.05197    0.00683   -0.00288   -0.00231
C10   1    0.736461    0.411287    0.272829    11.00000    0.03634    0.03859 =
         0.05573    0.00469   -0.00222   -0.00134
C11   1    0.625733    0.517677    0.236395    11.00000    0.04796    0.03096 =
         0.04819    0.00307    0.00020    0.00312
C12   1    0.702610    0.563535    0.209890    11.00000    0.04945    0.04476 =
         0.06601    0.01025    0.00185   -0.00288
AFIX  43
H12   2    0.774889    0.561056    0.222594    11.00000   -1.20000
AFIX   0
C13   1    0.670426    0.612870    0.164436    11.00000    0.07494    0.05025 =
         0.07703    0.02155    0.00974   -0.00662
AFIX  43
H13   2    0.721640    0.643301    0.145875    11.00000   -1.20000
AFIX   0
C14   1    0.563442    0.617502    0.146304    11.00000    0.08346    0.05447 =
         0.06617    0.02218   -0.00264    0.01236
AFIX  43
H14   2    0.542262    0.651384    0.116024    11.00000   -1.20000
AFIX   0
C15   1    0.487656    0.571899    0.173039    11.00000    0.05684    0.06022 =
         0.06382    0.00777   -0.00957    0.01122
AFIX  43
H15   2    0.415295    0.575097    0.160621    11.00000   -1.20000
AFIX   0
C16   1    0.517973    0.521507    0.218062    11.00000    0.04805    0.04241 =
         0.05732    0.00284    0.00065   -0.00027
AFIX  43
H16   2    0.466681    0.490535    0.235848    11.00000   -1.20000
AFIX   0
C17   1    0.447292    0.514399    0.379544    11.00000    0.08489    0.07054 =
         0.06919   -0.01127    0.01375    0.02100
AFIX  93
H17A  2    0.395988    0.486076    0.358655    11.00000   -1.20000
H17B  2    0.424892    0.551417    0.406530    11.00000   -1.20000
AFIX   0
C18   1    0.551148    0.502147    0.370951    11.00000    0.07378    0.04497 =
         0.05079    0.00138    0.00374   -0.00540
C19   1    0.640414    0.545166    0.399726    11.00000    0.11684    0.13174 =
         0.07830   -0.01388   -0.00071   -0.05611
PART 1
AFIX   3
H19A  2    0.692596    0.556089    0.366558    21.00000   -1.20000
H19B  2    0.609676    0.590963    0.413544    21.00000   -1.20000
PART 2
H19C  2    0.631772    0.595849    0.388469   -21.00000   -1.20000
H19D  2    0.708952    0.528788    0.382070   -21.00000   -1.20000
PART 1
AFIX   0
C20   1    0.698451    0.515294    0.452013    21.00000    0.13099    0.16510 =
         0.11290   -0.00696   -0.03608   -0.03757
AFIX  23
H20A  2    0.731946    0.469888    0.439449    21.00000   -1.20000
H20B  2    0.648570    0.505409    0.486609    21.00000   -1.20000
AFIX   0
C21   1    0.864689    0.510734    0.525349    21.00000    0.18292    0.21806 =
         0.17621   -0.01352   -0.05831    0.00477
AFIX  33
H21A  2    0.927235    0.530003    0.546736    21.00000   -1.50000
H21B  2    0.813279    0.493565    0.556162    21.00000   -1.50000
H21C  2    0.886475    0.471305    0.498440    21.00000   -1.50000
PART 2
AFIX   0
C20'  1    0.646626    0.540115    0.471124   -21.00000    0.10551    0.17778 =
         0.09682   -0.02262   -0.02115   -0.02763
AFIX  23
H20C  2    0.621349    0.491993    0.482438   -21.00000   -1.20000
H20D  2    0.593456    0.574012    0.487714   -21.00000   -1.20000
AFIX   0
C21'  1    0.840291    0.487492    0.474609   -21.00000    0.15532    0.18919 =
         0.13157   -0.02693   -0.01760   -0.02745
AFIX  33
H21D  2    0.913323    0.484514    0.490412   -21.00000   -1.50000
H21E  2    0.804348    0.441849    0.480908   -21.00000   -1.50000
H21F  2    0.841745    0.498767    0.430114   -21.00000   -1.50000
PART 0
AFIX   0
C22   1    0.622310    0.378452    0.352442    11.00000    0.04572    0.04000 =
         0.04874    0.00725   -0.00385   -0.00236
C23   1    0.561375    0.343054    0.404295    11.00000    0.06222    0.04282 =
         0.04810    0.00865    0.00526    0.00130
C24   1    0.450701    0.330440    0.397815    11.00000    0.06278    0.05662 =
         0.06450    0.00831    0.01234   -0.00524
AFIX  43
H24   2    0.414260    0.345959    0.361593    11.00000   -1.20000
AFIX   0
C25   1    0.394890    0.294703    0.445447    11.00000    0.09086    0.07620 =
         0.09420    0.00992    0.03804   -0.01536
AFIX  43
H25   2    0.320870    0.286024    0.440827    11.00000   -1.20000
AFIX   0
C26   1    0.446689    0.272044    0.498993    11.00000    0.13876    0.08494 =
         0.07730    0.02018    0.04674   -0.00901
AFIX  43
H26   2    0.408033    0.248629    0.530923    11.00000   -1.20000
AFIX   0
C27   1    0.555491    0.283812    0.505634    11.00000    0.14843    0.09037 =
         0.05790    0.03371    0.00508    0.01115
AFIX  43
H27   2    0.590899    0.267802    0.542042    11.00000   -1.20000
AFIX   0
C28   1    0.614083    0.319447    0.458637    11.00000    0.09058    0.07761 =
         0.06337    0.02146   -0.00275    0.00574
AFIX  43
H28   2    0.688215    0.327401    0.463628    11.00000   -1.20000
AFIX   0
HKLF 4


REM  190523-1 in Pbca
REM wR2 = 0.2060, GooF = S = 1.057, Restrained GooF = 1.116 for all data
REM R1 = 0.0669 for 3339 Fo > 4sig(Fo) and 0.0927 for all 4705 data
REM 317 parameters refined using 126 restraints

END

WGHT      0.0989      2.3587

REM Highest difference peak  0.543,  deepest hole -0.347,  1-sigma level  0.047
Q1    1   0.6652  0.5810  0.4502  11.00000  0.05    0.54
Q2    1   0.7954  0.5019  0.4930  11.00000  0.05    0.28
Q3    1   0.8739  0.6055  0.4880  11.00000  0.05    0.28
Q4    1   0.6922  0.5120  0.4175  11.00000  0.05    0.26
Q5    1   0.6448  0.5196  0.4701  11.00000  0.05    0.24
Q6    1   0.9154  0.5445  0.4940  11.00000  0.05    0.23
Q7    1   0.7521  0.4885  0.4030  11.00000  0.05    0.17
Q8    1   0.9152  0.3713  0.3879  11.00000  0.05    0.15
Q9    1   0.8156  0.5391  0.5531  11.00000  0.05    0.14
Q10   1   0.7274  0.3279  0.3195  11.00000  0.05    0.13
Q11   1   0.8433  0.3680  0.2308  11.00000  0.05    0.12
Q12   1   0.8847  0.5556  0.4411  11.00000  0.05    0.12
Q13   1   1.0448  0.3812  0.3798  11.00000  0.05    0.12
Q14   1   0.6294  0.3120  0.5160  11.00000  0.05    0.12
Q15   1   0.7010  0.3768  0.3524  11.00000  0.05    0.11
Q16   1   0.6316  0.4489  0.4686  11.00000  0.05    0.11
Q17   1   0.6375  0.2102  0.2971  11.00000  0.05    0.11
Q18   1   0.7863  0.5489  0.6105  11.00000  0.05    0.11
Q19   1   0.5864  0.3480  0.4300  11.00000  0.05    0.11
Q20   1   0.5594  0.6251  0.0881  11.00000  0.05    0.11
;
_shelx_res_checksum              92457
